# Supplementary material for: An Emerging Cross-Species Marker for Organismal Health: Tryptophan-Kynurenine Pathway
Source: Int J Mol Sci. 2022 Jun 4;23(11):6300. doi: 10.3390/ijms23116300 (PMC9181223; doi:10.3390/ijms23116300)
Supplement: Supplementary file 1 [file ijms-23-06300-s001.zip]

Archive with 1 entries (1 files):
- ijms-1637473-supplementary.pdf
